# Supplementary material for: Unraveling the Physicochemical Properties and Bacterial Communities in Rabbit Meat during Chilled Storage
Source: Foods. 2024 Feb 19;13(4):623. doi: 10.3390/foods13040623 (PMC10887707; doi:10.3390/foods13040623)
Supplement: Supplementary file 1 [file foods-13-00623-s001.zip]

Archive with 1 entries (1 files):
- foods-2852910-supplementary.pdf
